# Supplementary material for: Predicting carrying capacity of a large carnivore from prey densities: a new approach
Source: PeerJ. 2023 Nov 22;11:e15914. doi: 10.7717/peerj.15914 (PMC10676078; doi:10.7717/peerj.15914)
Supplement: Supplemental Information 1 [file peerj-11-15914-s001.csv]

Site	tiger_density	log(tiger_density)	chital_biomass	sambar_biomass	langur_biomass	barking_deer_biomass	wild_pig_biomass	nilgai_biomass	gaur_biomass	chital_biomass_prop	sambar_biomass_prop	langur_biomass_prop	barking_deer_biomass_prop	wild_pig_biomass_prop	nilgai_biomass_prop	gaur_biomass_prop
Rajaji	2.9	0.462397998	480.6	2412	33.85	0	0	0	0	0.164226281	0.824206803	0.011566916	0	0	0	0
Corbett	11	1.041392685	1931.4	1818	115.9	42.84	522	613.47	0	0.382939997	0.360456102	0.022979572	0.008493916	0.103497297	0.121633116	0
Ramnagar	9.71	0.98721923	1152.9	956	39.5	30.52	0	0	0	0.529115342	0.438749472	0.018128247	0.014006939	0	0	0
Pilibhit	2.6	0.414973348	1173.9	0	0	0	0	1921.53	0	0.379236487	0	0	0	0	0.620763513	0
Valmiki	1.49	0.173186268	119.4	310	0	15.96	168	748.67	0	0.087663267	0.227601448	0	0.011717804	0.123345301	0.54967218	0
	1.65	0.217483944	567.6	2772	0	0	476.4	2619.5	0	0.088198275	0.430735763	0	0	0.074026882	0.40703908	0
Ranthambore	6.4	0.806179974	1014	5134	207.8	0	0	921.05	0	0.139346008	0.705525055	0.028556312	0	0	0.126572624	0
Satpura	1.52	0.181843588	135	1792	142.55	0	0	0	1020.5	0.043688613	0.579925891	0.04613194	0	0	0	0.330253556
Kanha_core	6.1	0.785329835	933.6	1710	125.75	32.2	407.4	0	3672.5	0.135669081	0.24849414	0.018273765	0.004679246	0.059202639	0	0.533681128
Kanha_buffer	2.01	0.303196057	402.9	660	0	43.96	499.2	0	559	0.18609184	0.304841436	0	0.020304287	0.230570977	0	0.258191459
Pench MP	5.67	0.753583059	1928.7	1518	308.2	0	753.6	170.69	0	0.412186725	0.324415123	0.065866101	0	0.161053516	0.036478536	0
Pench MH	3.04	0.482873584	470.7	1320	74.8	6.72	367.2	0	0	0.210188352	0.589438337	0.033401506	0.003000777	0.163971028	0	0
Tadoba	4.85	0.685741739	146.1	820	34.25	10.5	165.6	196.04	1248	0.055752932	0.312918576	0.013070075	0.004006884	0.063194288	0.074810436	0.476246809
Simlipal	0.48	-0.318758763	0	758	17.05	31.08	0	0	0	0	0.94029499	0.021150435	0.038554576	0	0	0
Nagarhole	11.09	1.044931546	895.5	712	0	33.74	125.4	0	1644.5	0.262522207	0.208727874	0	0.009891121	0.036761904	0	0.482096894
Bandipur	10.28	1.011993115	369.6	1218	0	12.88	228	0	630.5	0.150306225	0.495327331	0	0.005237944	0.092721372	0	0.256407128
Bhadra	2.34	0.369215857	135	874	0	52.36	91.2	0	962	0.063843069	0.413324758	0	0.024761653	0.04312954	0	0.454940981
Anshi	0.2	-0.698970004	21	210	0	12.32	79.8	0	448.5	0.027215469	0.272154688	0	0.015966408	0.103418781	0	0.581244654
BRT	11.29	1.052693942	418.8	1202	0	52.36	319.8	0	3302	0.079094082	0.227008325	0	0.009888649	0.060397057	0	0.623611888
Wayanad	10.33	1.014100322	1363.2	1112	43.4	42	170.4	0	2886	0.242691828	0.197970447	0.007726544	0.007477301	0.030336479	0	0.513797401
Pakke	0.9	-0.045757491	0	3108	0	152.18	181.2	0	4069	0	0.413827263	0	0.020262623	0.024126609	0	0.541783505
Sundarban_2010	4.08	0.610660163	66.6	0	0	0	0	0	0	1	0	0	0	0	0	0
Sundarban_2012	5.81	0.764176132	118.2	0	0	0	0	0	0	1	0	0	0	0	0	0
